# Supplementary material for: Large Variations in Malaria Parasite Carriage by Afebrile School Children Living in Nearby Communities in the Central Region of Ghana
Source: J Trop Med. 2020 Sep 22;2020:4125109. doi: 10.1155/2020/4125109 (PMC7528039; doi:10.1155/2020/4125109)
Supplement: Supplementary Materials — Additional file Table S1: primer details. Information on all the primers used in the study. Additional file Figure S1: representative images of P. falciparum, P. malariae, P. ovale, and P. vivax PCR products. Additional file Table S2: details of the false-positive samples. [file 4125109.f1.zip]

Archive with 3 entries (3 files):
- 4125109.f1/22.8.2020 Sch Screen Tab S2.docx
- 4125109.f1/22.8.2020 Sch Screening Tab S1.docx
- 4125109.f1/31.8.2020 Sch screen Fig S1.pdf
